# Supplementary material for: Design, Construction and Control of a Manipulator Driven by Pneumatic Artificial Muscles
Source: Sensors (Basel). 2023 Jan 10;23(2):776. doi: 10.3390/s23020776 (PMC9866138; doi:10.3390/s23020776)
Supplement: Supplementary file 1 [file sensors-23-00776-s001.zip]

Archive with 1 entries (1 files):
- sensors-2084896-supplementary.avi
